# Supplementary material for: Novel Insights Into the Causal Effects and Shared Genetics Between Body Fat and Parkinson Disease
Source: CNS Neurosci Ther. 2024 Nov 22;30(11):e70132. doi: 10.1111/cns.70132 (PMC11584348; doi:10.1111/cns.70132)
Supplement: Supplementary file 2 — Tables S1–S4. [file CNS-30-e70132-s001.xlsx]

## Sheet: Supplementary Table 1
Supplementary Table 1. Summary information of the datasets.
Sex	Phenotype Description	Authors	Year	DOI	N
Male	Whole body fat mass	Howrigan DP, et al.	2023	https://zenodo.org/doi/10.5281/zenodo.8011558	163303
Male	Waist circumference	Howrigan DP, et al.	2023	https://zenodo.org/doi/10.5281/zenodo.8011558	166736
Male	Hip circumference	Howrigan DP, et al.	2023	https://zenodo.org/doi/10.5281/zenodo.8011558	166707
Male	Body mass index	Howrigan DP, et al.	2023	https://zenodo.org/doi/10.5281/zenodo.8011558	166413
Male	Body fat percentage	Howrigan DP, et al.	2023	https://zenodo.org/doi/10.5281/zenodo.8011558	163637
Female	Whole body fat mass	Howrigan DP, et al.	2023	https://zenodo.org/doi/10.5281/zenodo.8011558	190941
Female	Waist circumference	Howrigan DP, et al.	2023	https://zenodo.org/doi/10.5281/zenodo.8011558	193828
Female	Hip circumference	Howrigan DP, et al.	2023	https://zenodo.org/doi/10.5281/zenodo.8011558	193814
Female	Body mass index	Howrigan DP, et al.	2023	https://zenodo.org/doi/10.5281/zenodo.8011558	193570
Female	Body fat percentage	Howrigan DP, et al.	2023	https://zenodo.org/doi/10.5281/zenodo.8011558	190991
Both sexes	Whole body fat mass	Howrigan DP, et al.	2023	https://zenodo.org/doi/10.5281/zenodo.8011558	354244
Both sexes	Waist circumference	Howrigan DP, et al.	2023	https://zenodo.org/doi/10.5281/zenodo.8011558	360564
Both sexes	Hip circumference	Howrigan DP, et al.	2023	https://zenodo.org/doi/10.5281/zenodo.8011558	360521
Both sexes	Body mass index	Howrigan DP, et al.	2023	https://zenodo.org/doi/10.5281/zenodo.8011558	359983
Both sexes	Body fat percentage	Howrigan DP, et al.	2023	https://zenodo.org/doi/10.5281/zenodo.8011558	354628
Both sexes	Parkinson's disease	Nalls MA, et al.	2019	10.1016/S1474-4422(19)30320-5	482730

## Sheet: Supplementary Table 2
Supplementary Table 2. Causal effects of body fat indicators on Parkinson's disease.
BFM: whole body fat mass; BFP: body fat percentage; BMI: body mass index; Egger_intercept: intercept of MR-Egger intercept analysis; HC: hip circumference; I2: I2 statistics of heterogeneity; IVW: inverse variance weighted; N_IV: number of instrumental variables; P_pleiotropy: P value of MR-Egger intercept analysis; PD: Parkinson's disease; Q: statistics of heterogeneity analysis; Q_P: Cochran’s …
Sex	Exposure	Outcome	Method	b (se)	OR [95%CI]	N_IV	P_IV	Q	Q_P	I2	Egger_intercept	P_pleiotropy	P
Male	BMI	PD	IVW	-0.061 (0.083)	0.94 [0.80-1.11]	126	5e-08	188	0.000213	0.337	NA	NA	0.461
Male	BMI	PD	WM	-0.033 (0.121)	0.97 [0.76-1.23]	126	5e-08	NA	NA	NA	NA	NA	0.787
Male	BMI	PD	MR-Egger	-0.204 (0.243)	0.82 [0.51-1.31]	126	5e-08	188	0.000189	0.335	0.004	0.532	0.403
Male	BFP	PD	IVW	-0.179 (0.088)	0.84 [0.70-0.99]	111	5e-08	149	0.00755	0.263	NA	NA	0.043
Male	BFP	PD	WM	-0.115 (0.121)	0.89 [0.70-1.13]	111	5e-08	NA	NA	NA	NA	NA	0.342
Male	BFP	PD	MR-Egger	-0.453 (0.340)	0.64 [0.33-1.24]	111	5e-08	148	0.0073	0.258	0.008	0.406	0.186
Male	BFM	PD	IVW	-0.169 (0.075)	0.84 [0.73-0.98]	111	5e-08	115	0.35	0.045	NA	NA	0.024
Male	BFM	PD	WM	-0.064 (0.124)	0.94 [0.74-1.20]	111	5e-08	NA	NA	NA	NA	NA	0.607
Male	BFM	PD	MR-Egger	-0.032 (0.244)	0.97 [0.60-1.56]	111	5e-08	115	0.334	0.042	-0.004	0.555	0.895
Male	WC	PD	IVW	-0.056 (0.094)	0.95 [0.79-1.14]	92	5e-08	123	0.015	0.259	NA	NA	0.552
Male	WC	PD	WM	-0.047 (0.138)	0.95 [0.73-1.25]	92	5e-08	NA	NA	NA	NA	NA	0.731
Male	WC	PD	MR-Egger	-0.017 (0.296)	0.98 [0.55-1.76]	92	5e-08	123	0.012	0.259	-0.001	0.891	0.954
Male	HC	PD	IVW	-0.112 (0.075)	0.89 [0.77-1.04]	126	5e-08	157	0.027	0.205	NA	NA	0.137
Male	HC	PD	WM	-0.063 (0.110)	0.94 [0.76-1.17]	126	5e-08	NA	NA	NA	NA	NA	0.566
Male	HC	PD	MR-Egger	0.181 (0.229)	1.20 [0.76-1.88]	126	5e-08	155	0.031	0.193	-0.009	0.179	0.432
Female	BMI	PD	IVW	-0.197 (0.075)	0.82 [0.71-0.95]	141	5e-08	158	0.147	0.111	NA	NA	0.00826
Female	BMI	PD	WM	-0.060 (0.120)	0.94 [0.74-1.19]	141	5e-08	NA	NA	NA	NA	NA	0.617
Female	BMI	PD	MR-Egger	-0.365 (0.222)	0.69 [0.45-1.07]	141	5e-08	157	0.143	0.107	0.005	0.424	0.103
Female	BFP	PD	IVW	-0.168 (0.093)	0.85 [0.70-1.02]	118	5e-08	169	0.00112	0.309	NA	NA	0.072
Female	BFP	PD	WM	-0.107 (0.127)	0.90 [0.70-1.15]	118	5e-08	NA	NA	NA	NA	NA	0.399
Female	BFP	PD	MR-Egger	-0.624 (0.344)	0.54 [0.27-1.05]	118	5e-08	167	0.00145	0.298	0.012	0.171	0.072
Female	BFM	PD	IVW	-0.206 (0.082)	0.81 [0.69-0.96]	138	5e-08	187	0.00277	0.269	NA	NA	0.012
Female	BFM	PD	WM	-0.103 (0.121)	0.90 [0.71-1.14]	138	5e-08	NA	NA	NA	NA	NA	0.391
Female	BFM	PD	MR-Egger	-0.383 (0.264)	0.68 [0.41-1.14]	138	5e-08	187	0.00258	0.266	0.005	0.482	0.149
Female	WC	PD	IVW	-0.155 (0.092)	0.86 [0.72-1.03]	105	5e-08	129	0.047	0.196	NA	NA	0.091
Female	WC	PD	WM	-0.073 (0.143)	0.93 [0.70-1.23]	105	5e-08	NA	NA	NA	NA	NA	0.608
Female	WC	PD	MR-Egger	-0.385 (0.291)	0.68 [0.39-1.20]	105	5e-08	128	0.045	0.191	0.006	0.408	0.189
Female	HC	PD	IVW	-0.102 (0.082)	0.90 [0.77-1.06]	125	5e-08	167	0.00587	0.259	NA	NA	0.214
Female	HC	PD	WM	-0.067 (0.119)	0.94 [0.74-1.18]	125	5e-08	NA	NA	NA	NA	NA	0.575
Female	HC	PD	MR-Egger	-0.401 (0.259)	0.67 [0.40-1.11]	125	5e-08	165	0.00663	0.25	0.008	0.227	0.124
Both sexes	BMI	PD	IVW	-0.192 (0.073)	0.83 [0.72-0.95]	331	5e-08	495	9.4e-09	0.334	NA	NA	0.00837
Both sexes	BMI	PD	WM	-0.060 (0.110)	0.94 [0.76-1.17]	331	5e-08	NA	NA	NA	NA	NA	0.587
Both sexes	BMI	PD	MR-Egger	-0.038 (0.199)	0.96 [0.65-1.42]	331	5e-08	494	9.11e-09	0.332	-0.003	0.407	0.85
Both sexes	BFP	PD	IVW	-0.377 (0.092)	0.69 [0.57-0.82]	287	5e-08	323	0.067	0.114	NA	NA	3.74e-05
Both sexes	BFP	PD	WM	-0.191 (0.144)	0.83 [0.62-1.10]	287	5e-08	NA	NA	NA	NA	NA	0.184
Both sexes	BFP	PD	MR-Egger	-0.602 (0.309)	0.55 [0.30-1.00]	287	5e-08	322	0.065	0.112	0.004	0.446	0.052
Both sexes	BFM	PD	IVW	-0.261 (0.068)	0.77 [0.67-0.88]	309	5e-08	362	0.019	0.149	NA	NA	0.000122
Both sexes	BFM	PD	WM	-0.138 (0.109)	0.87 [0.70-1.08]	309	5e-08	NA	NA	NA	NA	NA	0.205
Both sexes	BFM	PD	MR-Egger	-0.393 (0.196)	0.68 [0.46-0.99]	309	5e-08	361	0.018	0.147	0.003	0.474	0.046
Both sexes	WC	PD	IVW	-0.177 (0.090)	0.84 [0.70-1.00]	258	5e-08	346	0.000171	0.258	NA	NA	0.05
Both sexes	WC	PD	WM	-0.083 (0.144)	0.92 [0.69-1.22]	258	5e-08	NA	NA	NA	NA	NA	0.564
Both sexes	WC	PD	MR-Egger	-0.379 (0.260)	0.68 [0.41-1.14]	258	5e-08	345	0.000165	0.256	0.004	0.41	0.147
Both sexes	HC	PD	IVW	-0.185 (0.067)	0.83 [0.73-0.95]	303	5e-08	366	0.00667	0.175	NA	NA	0.00555
Both sexes	HC	PD	WM	-0.066 (0.100)	0.94 [0.77-1.14]	303	5e-08	NA	NA	NA	NA	NA	0.514
Both sexes	HC	PD	MR-Egger	-0.089 (0.190)	0.91 [0.63-1.33]	303	5e-08	366	0.00619	0.175	-0.002	0.59	0.639

## Sheet: Supplementary Table 3
Supplementary Table 3. Analysis of colocalized regions in paired GWAS of BMI and PD.
abf: Approximate Bayes Factor; H0-4: hypothesis 0-4; nsnps: number of single-nucleotide polymorphisms; PP: posterior probability.
No	nsnps	PP.H0.abf	PP.H1.abf	PP.H2.abf	PP.H3.abf	PP.H4.abf
1	2405	0.000272769	0.871525	3.61e-05	0.115394	0.0127721
2	1882	3.24e-12	0.868144	4.54e-13	0.121612	0.0102437
3	1556	4.64e-07	0.892226	5.06e-08	0.0974519	0.0103215
4	2664	8.68e-06	0.84841	1.24e-06	0.121606	0.029974
5	1810	8.36e-11	0.754945	2.63e-11	0.237747	0.00730795
6	1690	2.59e-06	0.887301	2.63e-07	0.0900537	0.0226424
7	2311	0.0404597	0.799689	0.0071385	0.141081	0.0116309
8	1508	7e-06	0.878844	8.09e-07	0.101571	0.0195776
9	1383	4.58e-05	0.804525	1.02e-05	0.180143	0.015276
10	1416	2.92e-07	8.81e-05	0.00045064	0.134947	0.864514
11	2338	0.000395035	0.754153	6.19e-05	0.117961	0.127429
12	1931	0.00459974	0.716112	0.00132943	0.206902	0.0710573
13	2115	0.00044005	0.869604	6.13e-05	0.121087	0.0088084
14	1836	1.41e-14	0.863076	2.1e-15	0.128291	0.0086333
15	2099	0.000844027	0.880564	0.000103266	0.107726	0.010763
16	2390	6.13e-06	0.891593	6.53e-07	0.0950165	0.0133834
17	2319	7.4e-31	0.790115	1.84e-31	0.196952	0.0129327
18	1745	8.68e-08	0.816015	1.86e-08	0.174503	0.00948231
19	1676	9.77e-08	0.894289	1.04e-08	0.0953057	0.0104057
20	1178	6.31e-14	0.923663	4.49e-15	0.0657042	0.0106325
21	1834	3.07e-05	0.897474	3.18e-06	0.092808	0.00968452
22	1744	3.32e-10	0.910768	2.87e-11	0.0787078	0.0105244
23	1914	2.32e-06	0.868617	2.91e-07	0.109051	0.0223293
24	1942	0.000746857	0.779606	0.000199238	0.207963	0.0114845
25	1774	1.26e-11	0.902455	1.07e-12	0.0765212	0.0210236
26	3430	0.009024	0.806685	0.0018195	0.162631	0.0198399
27	2677	1.29e-10	0.849119	2.13e-11	0.140693	0.0101882
28	2056	1.85e-10	0.85641	2.47e-11	0.11451	0.0290809
29	1967	0.000716086	0.158058	0.000183978	0.0398072	0.801235
30	2012	1.16e-22	0.876689	1.48e-23	0.112424	0.0108876
31	1227	2.86e-05	0.492054	9.72e-06	0.167189	0.340718
32	2123	0.0151054	0.748063	0.00248871	0.123137	0.111206
33	1929	2.17e-08	0.687077	9.64e-09	0.305347	0.00757578
34	2206	4.6e-14	0.887332	5.16e-15	0.0995968	0.0130712
35	2034	0.0353708	0.837902	0.00404758	0.0958567	0.0268228
36	2589	9.54e-07	0.860858	1.43e-07	0.129432	0.00970923
37	2211	0.00149884	0.849591	0.0002404	0.136254	0.0124156
38	992	6.64e-11	0.885491	5.56e-12	0.0741002	0.0404085
39	2325	0.00840071	0.846334	0.0011559	0.116424	0.027685
40	1764	0.0048104	0.861763	0.000675544	0.121009	0.0117421
41	1994	0.000138635	0.897225	1.34e-05	0.08642	0.0162033
42	1918	0.000827344	0.884649	9.39e-05	0.100436	0.0139931
43	2243	1.74e-05	0.823335	3.51e-06	0.166225	0.0104191
44	2240	1.59e-06	0.900914	1.5e-07	0.085065	0.0140194
45	1856	0.0223269	0.621453	0.00753821	0.209682	0.139
46	2243	0.0050327	0.874288	0.000626065	0.10875	0.0113033
47	2202	5.78e-05	0.868358	7.94e-06	0.119263	0.0123137
48	1311	0.000143922	0.438118	0.000170437	0.518791	0.0427766
49	1919	1.29e-15	0.882475	1.51e-16	0.103423	0.0141026
50	2553	1.98e-09	0.839987	3.1e-10	0.131815	0.0281983
51	1701	1.2e-08	0.274153	4.69e-09	0.106703	0.619144
52	2507	6.14e-13	0.891886	6.69e-14	0.0972946	0.0108194
53	2299	0.00253573	0.753696	0.000393056	0.116702	0.126674

## Sheet: Supplementary Table 4
Supplementary Table 4. Shared genomic loci between BMI and PD.
BP: base pair; BMI: body mass index; CHR: chromosome; PD: Parkinson's disease; P: P value; SNP: single nucleotide polymorphisms.
Loci	SNP	CHR	BP	Start:End	A1/A2	P	Genes	Overlap_BMI	Overlap_PD
1	rs79113395	1	1590521	1523600:1879084	A/G	3.77e-15	C1orf233;MIB2;CDK11B;SLC35E2B;SLC35E2;NADK;GNB1;CALML6;TMEM52;C1orf222	TRUE	FALSE
2	rs4648450	1	2723214	2424765:2754512	A/C	1.8e-10	PLCH2;PANK4;HES5;TNFRSF14;MMEL1;TTC34	TRUE	FALSE
3	rs12024554	1	19925759	19820158:19973920	C/T	4.41e-08	CAPZB;RNU4-28P;MINOS1;MINOS1-NBL1;RPS14P3;NBL1	TRUE	FALSE
4	rs945211	1	32191798	32160918:32193647	C/G	1.06e-09	COL16A1;BAI2	TRUE	FALSE
5	rs3737992	1	33234128	33225668:33377098	A/G	5.22e-09	KIAA1522;YARS;S100PBP;FNDC5;HPCA;TMEM54	TRUE	FALSE
6	rs12031634	1	34584393	34570584:34602870	A/G	5.71e-11	CSMD2;RNA5SP42	TRUE	FALSE
7	rs61743745	1	40036944	39551488:40036944	A/G	2.54e-09	MACF1;HSPE1P8;KIAA0754;PABPC4	TRUE	FALSE
8	rs115092994	1	46185726	45800033:46487168	A/G	1.18e-08	MUTYH;TOE1;TESK2;HMGB1P48;AKR1A1;NASP;GPBP1L1;TMEM69;IPP;MAST2	TRUE	FALSE
9	rs12144626	1	47670525	47647977:47708112	C/T	1.37e-13	PDZK1IP1;TAL1;LINC00853;STIL	TRUE	FALSE
10	rs1167311	1	49996959	49221214:50709222	A/G	8.3e-16	BEND5;AGBL4;AGBL4-IT1;ZNF859P;ELAVL4	TRUE	FALSE
11	rs12140153	1	62579891	62488918:62634303	G/T	1.35e-15	INADL;RN7SL180P	TRUE	FALSE
12	rs884712	1	66541305	66389097:66553495	G/T	8.17e-10	PDE4B	TRUE	FALSE
13	rs34361149	1	72750470	72512988:72959392	A/G	1.24e-26	NEGR1;GDI2P2;RPL31P12	TRUE	FALSE
14	rs7553158	1	75005238	74977277:75014538	A/G	1.35e-15	TNNI3K;LRRC53;FPGT-TNNI3K	TRUE	FALSE
15	rs34517439	1	78450517	77557339:78870285	A/C	4.43e-24	PIGK;AK5;ZZZ3;USP33;FAM73A;NEXN-AS1;DNAJB4;NSRP1P1;NEXN;GIPC2;FUBP1;RNA5SP22;RNFT1P2;PTGFR	TRUE	FALSE
16	rs12088284	1	80798635	80784642:80871734	C/T	2.84e-08		TRUE	FALSE
17	rs412378	1	82374494	82356110:82546855	A/G	3.63e-10	LPHN2	TRUE	FALSE
18	rs2166172	1	91208514	91189731:91221596	A/C	8.76e-09	BARHL2	TRUE	FALSE
19	rs2181375	1	96940119	96254487:97606375	A/G	2.47e-15	UBE2WP1;EEF1A1P11;NDUFS5P2;RPL7P9;RN7SKP270;PTBP2;DPYD;DPYD-AS1	TRUE	FALSE
20	rs12072739	1	98315893	98298371:98446194	A/G	1.54e-08	DPYD;MIR137HG	TRUE	FALSE
21	rs1335055	1	107624563	107536799:108007584	A/G	3.05e-09	PRMT6;NTNG1	TRUE	FALSE
22	rs17024393	1	110154688	110078255:110225084	C/T	1.3e-17	GPR61;GNAI3;GNAT2;AMPD2;RPL7P8;GSTM4;GSTM2	TRUE	FALSE
23	rs6687953	1	112293512	112272001:112328245	A/G	1.02e-11	FAM212B;DDX20;FAM212B-AS1;KCND3	TRUE	FALSE
24	rs6587552	1	151018861	151000183:151114882	A/G	1.48e-10	PRUNE;BNIPL;CDC42SE1;MLLT11;GABPB2;SEMA6C	TRUE	FALSE
25	rs147288664	1	152192927	152192927:152445243	C/G	1.61e-13	HRNR;FLG	FALSE	TRUE
26	rs35749011	1	155135036	154913723:156543499	A/G	3.64e-30	ZBTB7B;DCST2;EFNA3;EFNA1;SLC50A1;DPM3;RNU7-150P;HMGN2P18;KRTCAP2;PBXIP1;GBA;ASH1L;GON4L;KIAA0907;HCN3;MSTO2P;UBQLN4;RAB25;LMNA;SEMA4A;SNORA26;CCT3;MEX3A;SLC25A44;PMF1;PMF1-BGLAP;PAQR6;SMG5;C1orf85;RHBG;IQGAP3;MEF2D;TTC24	TRUE	TRUE
27	rs61826867	1	174377435	173580303:175001850	A/G	3.32e-11	ANKRD45;KLHL20;DARS2;ZBTB37;SERPINC1;RNA5SP67;RC3H1;RC3H1-IT1;RPL30P1;RABGAP1L;CACYBP;MRPS14	TRUE	FALSE
28	rs539515	1	177889025	177763013:177992411	A/C	1.88e-64	SEC16B	TRUE	FALSE
29	rs9425634	1	184663581	184630291:184734785	C/T	4.04e-08	SNORD112;EDEM3	TRUE	FALSE
30	rs815163	1	190294726	190112653:190381591	C/T	1.96e-13	BRINP3	TRUE	FALSE
31	rs10921760	1	195036225	194917763:195151915	C/T	1e-10		TRUE	FALSE
32	rs2678204	1	201800511	201760610:201887721	G/T	1.14e-26	IPO9-AS1;IPO9;SHISA4;LMOD1	TRUE	FALSE
33	rs4971239	1	203491150	203485142:203491392	A/G	1.23e-08	OPTC	TRUE	FALSE
34	rs823106	1	205656453	205642390:205757824	C/G	1.29e-09	SLC45A3;NUCKS1;RAB7L1;SLC41A1	FALSE	TRUE
35	rs17014332	1	209520450	209426850:209563863	C/T	1.93e-09	ATP5G2P1	TRUE	FALSE
36	rs6695101	1	210098466	210068117:210379147	A/G	4.91e-11	SYT14	TRUE	FALSE
37	rs12037698	1	243584345	243457776:244025317	A/G	2.03e-09	SDCCAG8;AKT3	TRUE	FALSE
38	rs6744646	2	628504	221032:715659	A/G	7.85e-66	SH3YL1;ACP1;FAM150B;TMEM18	TRUE	FALSE
39	rs2609103	2	6181855	6143991:6233310	A/G	9.79e-10	LINC01105	TRUE	FALSE
40	rs6752378	2	25150116	24689143:25506107	A/C	2.67e-51	NCOA1;PTRHD1;CENPO;ADCY3;DNAJC27;DNAJC27-AS1;EFR3B;SUCLA2P3;POMC;DNMT3A	TRUE	FALSE
41	rs1731259	2	26953582	26937669:26957737	G/T	1.23e-10	KCNK3	TRUE	FALSE
42	rs1260326	2	27730940	27598097:27752871	C/T	4.48e-08	SNX17;GCKR	FALSE	FALSE
43	rs4665434	2	28976403	28906644:29097013	A/G	2.48e-08	RNA5SP89;PPP1CB;SPDYA;TRMT61B	TRUE	FALSE
44	rs6543913	2	35437986	35354715:35609952	C/G	2.58e-09		TRUE	FALSE
45	rs10185199	2	40282202	40163488:40293204	A/G	5.95e-12	SLC8A1-AS1	TRUE	FALSE
46	rs786420	2	44719893	44497544:44876237	C/T	1.17e-08	SLC3A1;PREPL;CAMKMT	TRUE	FALSE
47	rs35722922	2	47002226	46877246:47051026	A/G	1.03e-12	SOCS5;LINC01118;LINC01119	TRUE	FALSE
48	rs10184537	2	50742025	50692940:50759450	C/T	9.83e-09	NRXN1	TRUE	FALSE
49	rs7601895	2	55281901	55198385:55370767	C/G	9.58e-13	EML6;RTN4	TRUE	FALSE
50	rs1559556	2	57332617	57154888:57417783	A/G	2.09e-09		TRUE	FALSE
51	rs4671328	2	58935282	58685318:59337008	G/T	6.83e-20	LINC01122	TRUE	FALSE
52	rs2861685	2	67837553	67774191:67865965	C/T	1.6e-13		TRUE	FALSE
53	rs7557796	2	86766153	86648492:86855977	C/T	7.27e-11	CHMP3;RNF103-CHMP3;RNF103	TRUE	FALSE
54	rs6707827	2	100123030	99565713:100123030	A/G	4.85e-08	TSGA10;LYG2;C2orf15;TXNDC9	TRUE	FALSE
55	rs13002946	2	100801959	100630115:101047174	A/T	2.06e-15	AFF3;LINC01104;LONRF2;CHST10	TRUE	FALSE
56	rs6744384	2	102528292	102298722:102601271	A/G	2.85e-08	MAP4K4;IL1R2	FALSE	FALSE
57	rs72820274	2	104412924	104056454:104479862	A/G	1.78e-11		TRUE	FALSE
58	rs745249	2	105460333	105368319:105994827	C/T	8.58e-11	LINC01114;HMGB3P11;LINC01158;TGFBRAP1;C2orf49;FHL2	TRUE	FALSE
59	rs72844755	2	133461865	133392206:133474412	A/C	3.28e-08	GPR39;LYPD1;NCKAP5	TRUE	FALSE
60	rs6741007	2	135537119	135284038:136820960	G/T	1.56e-12	TMEM163;CCNT2-AS1;CCNT2;MAP3K19;RAB3GAP1;ZRANB3;R3HDM1;UBXN4;LCT;MCM6;DARS	TRUE	TRUE
61	rs28414958	2	145622871	145417530:146015229	A/G	4.55e-09	TEX41	TRUE	FALSE
62	rs593010	2	147845911	147806204:147950717	C/G	1.46e-10		TRUE	FALSE
63	rs80330591	2	159368720	159308739:159532400	A/G	1.64e-09	CCDC148;PKP4	TRUE	FALSE
64	rs10803762	2	161105876	161087411:161277857	A/G	1.98e-08	RBMS1	TRUE	FALSE
65	rs12692738	2	165558252	165509579:165609394	C/T	1.01e-08	COBLL1	TRUE	FALSE
66	rs12619626	2	166148746	166144850:166365545	A/G	3.56e-10	SCN2A;CSRNP3	TRUE	FALSE
67	rs1474055	2	169110394	169091942:169166282	C/T	1.25e-12	STK39	FALSE	TRUE
68	rs2884442	2	174936181	174930016:175241566	A/T	4.52e-11	OLA1;SP9;CIR1	TRUE	FALSE
69	rs12479357	2	181570507	181321102:181618654	A/G	5.39e-12		TRUE	FALSE
70	rs1064213	2	198950240	198244598:198954831	A/G	1.98e-11	NPM1P46;SF3B1;RNU6-1029P;COQ10B;HSPD1;HSPE1;HSPE1-MOB4;MOB4;RFTN2;MARS2;BOLL;PLCL1	TRUE	FALSE
71	rs4482463	2	205375909	205266137:205492910	A/C	7.73e-14	PARD3B	TRUE	FALSE
72	rs1263627	2	207977253	207955477:207977253	A/T	1.14e-08	KLF7	TRUE	FALSE
73	rs12467887	2	211608066	211565535:211609284	A/T	3.62e-08		TRUE	FALSE
74	rs7591494	2	212278940	212208463:212305124	A/G	7.28e-10	ERBB4	TRUE	FALSE
75	rs13427822	2	213414265	213401874:213415737	A/G	3.95e-14	ERBB4	TRUE	FALSE
76	rs7600417	2	220169492	220138408:220208488	A/G	1.93e-09	TUBA4A;DNAJB2;PTPRN;RESP18	TRUE	FALSE
77	rs72969092	2	229017492	228971784:229021719	C/T	1.84e-10	SPHKAP	TRUE	FALSE
78	rs35882248	2	230627955	230542810:230901647	C/T	4.05e-13	DNER;TRIP12;FBXO36;FBXO36-IT1;SLC16A14	TRUE	FALSE
79	rs34168749	2	236856889	236844248:236950634	C/T	2.34e-09	AGAP1	TRUE	FALSE
80	rs60771966	3	9507257	9497349:9530195	C/T	2.61e-09	SETD5	TRUE	FALSE
81	rs2174267	3	15645835	15644668:15970334	C/T	1.05e-08	BTD;ANKRD28;MIR563	TRUE	FALSE
82	rs34373881	3	20432033	20379347:20750951	A/G	2.33e-11	RNU6-815P	TRUE	FALSE
83	rs9847186	3	25081857	25077259:25110415	A/G	6.05e-10		TRUE	FALSE
84	rs13062093	3	35667057	35572379:35777848	G/T	1.29e-10	ARPP21;ARPP21-AS1	TRUE	FALSE
85	rs28350	3	42418446	42303074:42427957	A/G	1.44e-09	CCK	TRUE	FALSE
86	rs13076052	3	44456573	43965601:44743883	C/G	1.97e-09	TOPAZ1;TCAIM;LINC00694;ZKSCAN7;ZNF35;SOCS5P3	TRUE	FALSE
87	rs9843653	3	49920571	46742749:52015945	C/T	3.56e-41	TMIE;PRSS45;PRSS50;PRSS42;PTH1R;CCDC12;SETD2;KIF9-AS1;KIF9;KLHL18;SCAP;ELP6;SMARCC1;MAP4;RN7SL870P;CSPG5;DHX30;COL7A1;NCKIPSD;IP6K2;PFKFB4;CELSR3;USP4;RHOA;NICN1;RNA5SP130;DAG1;BSN-AS2;BSN;PRKAR2A;SLC25A20;ARIH2OS;ARIH2;IMPDH2;QRICH1;CCDC36;DALRD3;LAMB2;CDC25A;ZNF589;NME6;SPINK8;FBXW12;SHISA5;TREX1;P4HTM;QARS;APEH;MST1;RNF123;IP6K1;CDHR4;CAMKV;ACTBP13;MST1R;MON1A;RBM6;RBM5;C3orf62;GPX1;RHOA-IT1;T…	TRUE	FALSE
88	rs1004807	3	53140603	52540773:53174638	C/T	6.95e-10	STAB1;NT5DC2;PBRM1;SMIM4;GNL3;GLT8D1;SPCS1;NEK4;ITIH1;ITIH3;ITIH4;TMEM110-MUSTN1;MUSTN1;TMEM110;SFMBT1;SERBP1P3;RFT1	TRUE	FALSE
89	rs4488803	3	58218352	58218352:58225974	A/G	4.66e-11	ABHD6	FALSE	FALSE
90	rs815715	3	61264084	61132911:61277928	C/G	1.04e-10	FHIT	TRUE	FALSE
91	rs76824303	3	62459819	62459819:62713263	A/C	2.69e-09	CADPS	TRUE	FALSE
92	rs11708540	3	70593081	70472539:70593081	A/G	4.4e-08		TRUE	FALSE
93	rs11915747	3	85699040	82504148:86282294	C/G	1.38e-20	CYP51A1P1;LINC00971;CADM2;CADM2-AS2;CADM2-AS1;snoZ40;RNU6-1129P	TRUE	FALSE
94	rs9826925	3	88206392	88064401:88273071	G/T	2.8e-08	CGGBP1;CBX5P1;ZNF654;C3orf38	TRUE	FALSE
95	rs13062221	3	89778009	89590902:90503193	C/T	2.88e-09	PROSP;HSPE1P19	TRUE	FALSE
96	rs1454687	3	94038085	93508203:94251069	C/G	1.1e-20	RNU6-488P;PROS1;RNU6-511P;ARL13B;STX19;DHFRL1;NSUN3;ARMC10P1	TRUE	FALSE
97	rs6780459	3	104624105	104617973:104624105	A/T	1.33e-08		TRUE	FALSE
98	rs17619973	3	114417675	114415926:114421317	A/G	1.37e-08	ZBTB20	TRUE	FALSE
99	rs1225004	3	131626991	131447660:131827591	C/T	3.07e-18	CPNE4	TRUE	FALSE
100	rs1471740	3	136328270	135625498:136669079	C/T	1.44e-14	PPP2R3A;MSL2;PCCB;STAG1;SLC35G2;NCK1;HMGN1P10	TRUE	FALSE
101	rs2035936	3	141298124	141069782:141338415	G/T	2.19e-13	ZBTB38;KRT18P35;RASA2	TRUE	FALSE
102	rs12634936	3	147716498	147716498:147716498	C/T	3.81e-08		TRUE	FALSE
103	rs355777	3	154034950	153630979:154088953	C/G	1.32e-09	U8;RPL21P42;ARHGEF26-AS1;ARHGEF26;DHX36;GPR149	TRUE	FALSE
104	rs9834519	3	156379637	156379637:157086797	C/T	2.25e-08	CCNL1;KRT18P34;RNA5SP146;VEPH1	TRUE	FALSE
105	rs827154	3	157907712	157830916:158284681	C/T	2.42e-09	RSRC1	TRUE	FALSE
106	rs4856721	3	161447374	161394052:161493413	A/G	3.35e-08		TRUE	FALSE
107	rs73169730	3	170734438	170536650:170744815	A/G	1.28e-14	CLDN11;RPL22L1;EIF5A2;KLF7P1;RNU1-70P;SLC2A2	TRUE	FALSE
108	rs529200	3	173114305	173044559:173127808	A/G	2.89e-12	NLGN1	TRUE	FALSE
109	rs6443750	3	181329682	181301161:181356897	C/T	4.1e-08	SOX2-OT	TRUE	FALSE
110	rs10513789	3	182760073	182645997:182830265	G/T	8.38e-15	DCUN1D1;MCCC1;MCCC1-AS1	FALSE	TRUE
111	rs843351	3	183980416	183467986:184057340	C/T	1.47e-08	YEATS2;MAP6D1;EIF2B5;ECE2;PSMD2;EIF4G1;FAM131A	TRUE	FALSE
112	rs869400	3	185826740	185726829:185848164	G/T	1.32e-23	ETV5;ETV5-AS1	TRUE	FALSE
113	rs113047194	3	188009188	188001014:188010099	C/G	3.02e-08	LPP	TRUE	FALSE
114	rs34311866	4	951947	819789:989548	C/T	1.05e-22	GAK;TMEM175;CPLX1;DGKQ;SLC26A1;IDUA	FALSE	TRUE
115	rs2051559	4	3298800	2531134:3383552	C/T	2.82e-13	RNF4;FAM193A;TNIP2;ADD1;MFSD10;NOP14-AS1;NOP14;GRK4;RNU6-204P;HTT-AS;HTT;MSANTD1;RGS12	TRUE	FALSE
116	rs4698412	4	15737348	15710330:15753570	A/G	1.79e-13	BST1	FALSE	TRUE
117	rs66679256	4	18351898	18321092:18575715	C/T	3.69e-13		TRUE	FALSE
118	rs1485554	4	20120863	20089011:20279858	A/G	1.28e-09	SLIT2	TRUE	FALSE
119	rs34811474	4	25408838	25111387:25447434	A/G	6.33e-32	SEPSECS;PI4K2B;ZCCHC4;ANAPC4	TRUE	FALSE
120	rs73213501	4	28514830	28473534:28561990	A/C	7.37e-09		TRUE	FALSE
121	rs4527444	4	30842780	30702250:31028190	A/G	5.2e-10	PCDH7	TRUE	FALSE
122	rs3209570	4	38699657	38594895:38718732	A/G	1.32e-08	KLF3	TRUE	FALSE
123	rs10938397	4	45182527	45036446:45330751	A/G	1.17e-37	PRKRIRP9	TRUE	FALSE
124	rs6831020	4	55500226	55484718:55580532	A/C	2.04e-10	KIT	TRUE	FALSE
125	rs17085463	4	65740387	65643064:65785097	A/G	3.93e-08		TRUE	FALSE
126	rs1383723	4	67803507	67792065:67910471	A/T	3.11e-10		TRUE	FALSE
127	rs4859640	4	77153137	77132360:77354030	C/T	2.06e-09	SCARB2;FAM47E;FAM47E-STBD1;CCDC158;SHROOM3	FALSE	TRUE
128	rs35851183	4	80717182	80606743:80953476	A/G	1.13e-11	PCAT4;ANTXR2	TRUE	FALSE
129	rs356203	4	90666041	90508340:91211524	C/T	8.07e-42	SNCA;MMRN1;CCSER1	FALSE	TRUE
130	rs1229984	4	100239319	100239319:100239319	C/T	3.66e-08	ADH1B	TRUE	FALSE
131	rs13107325	4	103188709	102647082:103388441	C/T	8.35e-29	BANK1;SLC39A8	TRUE	FALSE
132	rs4398538	4	130724740	130714768:130766339	C/T	2.35e-09		TRUE	FALSE
133	rs1296328	4	137083193	136966779:137239025	A/C	8.49e-16		TRUE	FALSE
134	rs809955	4	140874760	140753103:140948095	A/G	1.01e-10	MAML3	TRUE	FALSE
135	rs13109426	4	145330628	145261999:145390453	A/G	1.38e-08		TRUE	FALSE
136	rs750090	4	152931436	152905685:153006697	C/T	9.12e-10		TRUE	FALSE
137	rs6536575	4	162091639	162067964:162132758	C/T	5.66e-09		TRUE	FALSE
138	rs7701777	5	27178172	27133521:27217405	G/T	4.41e-10		TRUE	FALSE
139	rs13176429	5	43152216	43054747:43256189	C/T	9.54e-11	ZNF131;NIM1K	TRUE	FALSE
140	rs6861649	5	50864788	50762843:50975151	C/T	8.76e-09		TRUE	FALSE
141	rs75646569	5	60345424	60011636:60493944	G/T	1.51e-12	KRT8P31;ELOVL7;ERCC8;GNL3LP1;NDUFAF2;SMIM15	FALSE	TRUE
142	rs1503526	5	63020706	62919279:63040773	C/T	1.42e-12		TRUE	FALSE
143	rs12523594	5	63967230	63954744:63967322	A/G	2.5e-08	MRPL49P1	TRUE	FALSE
144	rs2307111	5	75003678	74242002:75224867	C/T	1.07e-33	RPL27AP5;GCNT4;ANKRD31;COL4A3BP;HMGCR;POLK;ANKDD1B;POC5;SLC25A5P9;BIN2P2	TRUE	FALSE
145	rs13157978	5	80899408	80728732:80969507	C/G	1.82e-10	SSBP2	TRUE	FALSE
146	rs1477290	5	87988934	86723768:88167641	C/T	1.53e-22	RNU6-727P;TMEM161B;TMEM161B-AS1;SNORA70;LINC00461;MEF2C	TRUE	FALSE
147	rs17583459	5	88827090	88768953:88863336	G/T	6.41e-13		TRUE	FALSE
148	rs6235	5	95728898	95527057:95883544	C/G	3.52e-09	PCSK1;CAST	TRUE	FALSE
149	rs12521888	5	100701554	100595773:100925684	A/T	2.46e-08	RN7SL802P	FALSE	FALSE
150	rs1363100	5	103946206	103791044:104055261	A/T	2.79e-08		TRUE	FALSE
151	rs11742930	5	105774098	105685824:105790223	C/T	2.55e-08		TRUE	FALSE
152	rs286818	5	107433446	107295755:107889796	A/T	7.12e-19	FBXL17	TRUE	FALSE
153	rs1582931	5	122657199	122652493:122797234	A/G	5.41e-10	CEP120;KRT8P33;HMGB3P17	TRUE	FALSE
154	rs329120	5	133861756	133831478:133905829	C/T	1.3e-12	RNU6-456P;RN7SL541P;JADE2	TRUE	FALSE
155	rs13174863	5	139080745	138922769:139095473	A/G	1.98e-13	UBE2D2;CXXC5	TRUE	FALSE
156	rs1428120	5	153541904	153095918:153564109	G/T	4.14e-11	GRIA1;GALNT10	TRUE	FALSE
157	rs4921301	5	159984492	159983977:159984492	C/T	1.29e-09	ATP10B	TRUE	FALSE
158	rs245775	5	170532105	170280703:170745820	A/G	1.55e-14	RANBP17;RN7SL623P;TLX3	TRUE	FALSE
159	rs9463511	6	13178259	13159693:13192759	A/G	6.45e-09	PHACTR1	TRUE	FALSE
160	rs1511471	6	23868594	23751697:23906533	A/G	1.38e-08	SPTLC1P2	TRUE	FALSE
161	rs10946805	6	26077891	25430149:26789628	C/T	5.3e-12	LRRC16A;SCGN;SLC17A4;SLC17A1;SLC17A3;HIST1H2APS2;SLC17A2;HFE;HIST1H2AA;HIST1H2APS1;HIST1H2BA;HIST1H2BPS1;TRIM38;HIST1H1A;HIST1H3A;HIST1H4A;HIST1H4B;HIST1H3B;HIST1H2BB;HIST1H3C;HIST1H1C;HIST1H2AB;HIST1H4C;HIST1H1T;HIST1H2BC;HIST1H2AC;HIST1H1PS2;HIST1H1E;HIST1H2BD;ABT1;VN1R14P;ZNF322	TRUE	FALSE
162	rs2799081	6	28270584	28041667:29526562	C/T	2.6e-10	ZSCAN16-AS1;ZSCAN9;ZKSCAN4;PGBD1;ZSCAN31;ZKSCAN3;ZSCAN12;RNU2-45P;ZSCAN23;COX11P1;OR2E1P;SCAND3;OR1F12;ZNF165;ZKSCAN8;ZNF192P1;ZNF192P2;TOB2P1;NKAPL;LINC00533;RPSAP2;NOL5BP;RPL13P;ZNF90P2;HCG14;TRIM27;C6orf100;KRT18P1;RN7SL471P;HCG15;HCG16;ZNF311;OR2AD1P;OR2W1;OR2P1P;SAR1P1;OR2B3;OR2J1;OR2J3;OR2N1P;OR2J2;OR2J4P;OR2H4P;OR2B4P;OR14J1;DDX6P1;OR5V1;OR12D3;OR11A1;OR2H1;UBDP1;MAS1LP1;MAS1L;RPS17P1;OR2I…	TRUE	FALSE
163	rs1800837	6	33272626	33211790:33552202	C/T	1.12e-12	HTATSF1P;HCG25;VPS52;RPS18;B3GALT4;WDR46;PFDN6;RGL2;TAPBP;ZBTB22;DAXX;MYL8P;RN7SL26P;BAK1;GGNBP1	TRUE	FALSE
164	rs9348950	6	34673678	34160289:35697810	A/G	4.07e-34	KRT18P9;CYCSP55;HMGA1;C6orf1;RPL35P2;NUDT3;RPS10-NUDT3;RPS10;PACSIN1;SPDEF;C6orf106;SNRPC;UHRF1BP1;ANKS1A;ZNF76;RN7SL200P;TAF11;RPL7P25;TCP11;PPARD;SCUBE3;DEF6;MKRNP2;FANCE;RPL10A;TEAD3;TULP1;FKBP5	TRUE	FALSE
165	rs9471333	6	40362023	40321473:40409243	C/T	1.75e-23	TDRG1;LRFN2	TRUE	FALSE
166	rs35679149	6	43604167	43515096:43604167	A/G	3.86e-10	XPO5;GTPBP2;MAD2L1BP	TRUE	FALSE
167	rs72892910	6	50816887	50232292:51825622	G/T	1.09e-38	TFAP2D;TFAP2B;FTH1P5;RPS17P5;SNORD66;PKHD1	TRUE	FALSE
168	rs2482398	6	83432845	83322002:83433228	A/C	2.84e-09		TRUE	FALSE
169	rs17708311	6	94678897	94554741:94787035	C/G	1.38e-08		TRUE	FALSE
170	rs6938973	6	98421721	97751948:98591622	C/T	5.17e-15		TRUE	FALSE
171	rs270689	6	104790532	104742712:104828620	A/T	1.43e-10		TRUE	FALSE
172	rs2253310	6	108888593	108861264:109005588	C/G	6.83e-13	FOXO3	TRUE	FALSE
173	rs9489620	6	119524516	119508871:119527411	C/G	3.33e-10	MAN1A1	TRUE	FALSE
174	rs13209968	6	126089285	126040435:126122280	C/G	1.37e-08	HEY2;NCOA7;NCOA7-AS1	TRUE	FALSE
175	rs2749929	6	131859814	131812816:131973932	C/T	6.01e-09	ARG1;MED23;ENPP3	TRUE	FALSE
176	rs7755574	6	153364643	153364643:153397429	G/T	4.71e-09	RGS17	TRUE	FALSE
177	rs9688977	6	154336892	154272906:154406051	C/T	1.25e-11	OPRM1	TRUE	FALSE
178	rs36007635	6	163009335	162934351:163214327	A/G	1.95e-08	PARK2;PACRG	TRUE	FALSE
179	rs2056477	7	2079744	1843200:2149627	C/G	5.91e-14	MAD1L1	TRUE	FALSE
180	rs858295	7	23245569	23110019:23407240	A/G	1.26e-08	KLHL7-AS1;KLHL7;AK3P3;NUPL2;GPNMB;MALSU1;IGF2BP3	FALSE	TRUE
181	rs215634	7	32369148	32261351:32399658	A/G	3.86e-10	PDE1C	TRUE	FALSE
182	rs17686887	7	39429036	39299374:39464732	C/T	9.64e-10	POU6F2;SNORA20	TRUE	FALSE
183	rs799449	7	44784697	44765133:44819494	C/T	4.48e-14	ZMIZ2	TRUE	FALSE
184	rs62477684	7	75101427	74025491:75200523	C/T	4.35e-26	GTF2I;STAG3L2;GTF2IRD2;PMS2P5;GATSL1;WBSCR16;GTF2IRD2B;STAG3L1;NSUN5P1;POM121C;PMS2P3;HIP1;TRIM73	TRUE	FALSE
185	rs6951489	7	76639839	76500308:76821842	A/G	2.7e-19	UPK3B;DTX2P1;DTX2P1-UPK3BP1-PMS2P11;FDPSP7;UPK3BP1;PMS2P11;PMS2P9;FAM185BP	TRUE	FALSE
186	rs1852006	7	77829768	77828340:78163424	A/G	4.45e-09	MAGI2	TRUE	FALSE
187	rs11976018	7	99122437	98921600:99340049	A/G	4.1e-12	PTCD1;ATP5J2-PTCD1;CPSF4;ATP5J2;ZNF789;ZKSCAN5;FAM200A;ZNF655;CYP3A7;ARPC1A;ARPC1B;PDAP1;BUD31;ZNF394;CYP3A5	TRUE	FALSE
188	rs39330	7	103449555	103416295:103449682	A/T	2.22e-14	RELN	TRUE	FALSE
189	rs1524277	7	109173130	109099919:109229384	C/T	3.63e-09		TRUE	FALSE
190	rs1524445	7	113035833	112898827:113708893	C/T	8.89e-14	PPP1R3A	TRUE	FALSE
191	rs2045293	7	114350102	114294405:114428727	C/T	1.74e-09	FOXP2	TRUE	FALSE
192	rs1805123	7	150645534	150600845:150690079	G/T	1.81e-09	KCNH2;NOS3	TRUE	FALSE
193	rs6601527	8	10665444	8088230:12203305	A/C	3.11e-20	FAM86B3P;ALG1L13P;SGK223;MFHAS1;RN7SL178P;CLDN23;RNU6-682P;ERI1;MIR4660;U3;SNORA70;RNU7-55P;PPP1R3B;RNU6-1151P;TNKS;LINC00599;MSRA;PRSS51;PRSS55;RP1L1;MIR4286;XKR6;SOX7;PINX1;LINC00529;MTMR9;RPL19P13;SLC35G5;TDH;C8orf12;RN7SL293P;BLK;LINC00208;FAM167A;GATA4;C8orf49;NEIL2;FDFT1;SUB1P1;OR7E158P;OR7E161P;DEFB136;DEFB135;DEFB134;OR7E160P;DEFB108P4;DEFB130	TRUE	FALSE
194	rs1559900	8	14207321	14040798:14387732	C/T	9.09e-10	SGCZ	TRUE	FALSE
195	rs620490	8	16697579	16695418:16739127	G/T	3.65e-10	RN7SL474P	FALSE	TRUE
196	rs73225274	8	21088909	20620029:21120319	A/G	1.18e-08		TRUE	FALSE
197	rs10954772	8	30863938	30820168:30956654	C/T	1e-13	PURG;WRN	TRUE	FALSE
198	rs1566123	8	60853005	60580091:60956071	G/T	5.29e-10		TRUE	FALSE
199	rs12681792	8	62054463	62007450:62097780	A/C	2.25e-08	CLVS1	TRUE	FALSE
200	rs1915792	8	64703342	64700949:64875487	C/T	5.56e-10		TRUE	FALSE
201	rs11780222	8	67205241	67194135:67209954	A/C	7.32e-11		TRUE	FALSE
202	rs12679106	8	73443198	73426274:73494858	G/T	7.32e-18	KCNB2	TRUE	FALSE
203	rs6472804	8	74808403	74672615:74826565	A/G	1.04e-08	UBE2W;Metazoa_SRP;GYG1P1	TRUE	FALSE
204	rs10100245	8	77226919	76299138:77342772	A/G	1.63e-17	PKMP4;HNF4G;RNU2-54P;LINC01109;LINC01111	TRUE	FALSE
205	rs78565420	8	85703065	85468280:85825999	C/T	3.72e-09	RALYL	TRUE	FALSE
206	rs11778219	8	87762607	87676358:87781481	A/G	4.27e-08	CNGB3	TRUE	FALSE
207	rs72674898	8	95631555	95343780:95749023	A/G	1.61e-11	RPS4XP10;RAD54B;FSBP;KIAA1429;ESRP1;DPY19L4	TRUE	FALSE
208	rs17716502	8	116659731	116416131:116871682	C/T	2.44e-15	TRPS1	TRUE	FALSE
209	rs11782074	8	142617096	142611220:142651709	G/T	3.79e-11		TRUE	FALSE
210	rs1874109	9	14770580	14758685:14791348	A/G	1.62e-08	FREM1	TRUE	FALSE
211	rs11515071	9	15855545	15389970:16053793	C/T	5.29e-20	SNAPC3;PSIP1;RN7SL98P;FTH1P12;RNU6-246P;CCDC171	TRUE	FALSE
212	rs10962552	9	16723742	16712247:16787477	C/T	3.65e-18	BNC2	TRUE	FALSE
213	rs7874154	9	27777012	27748698:27825279	C/T	4.01e-09		TRUE	FALSE
214	rs17770336	9	28414625	28410683:28507241	C/T	3.64e-21	LINGO2	TRUE	FALSE
215	rs10969334	9	29717279	29708622:29777930	A/C	4.59e-08		TRUE	FALSE
216	rs1360663	9	31211014	31124804:31250903	A/G	2.62e-08	SLC25A6P2	TRUE	FALSE
217	rs13293465	9	37127678	37073902:37379492	C/T	2.7e-08	ZCCHC7	TRUE	FALSE
218	rs7357754	9	92207308	92126375:92230747	A/G	7.83e-12	GADD45G	TRUE	FALSE
219	rs10820852	9	94186973	94167045:94188856	A/C	7.23e-10	NFIL3	TRUE	FALSE
220	rs2398861	9	96430747	96168343:96625560	A/G	1.62e-14	PHF2;MIR4291	TRUE	FALSE
221	rs10118701	9	103061366	103055938:103142396	A/G	8.42e-12	INVS;TEX10	TRUE	FALSE
222	rs2135745	9	109150784	109010799:109151678	C/G	1.8e-09		TRUE	FALSE
223	rs2417998	9	111958746	111958345:111958746	C/G	2.8e-09	EPB41L4B	TRUE	FALSE
224	rs1327808	9	120896390	120863737:120947490	A/G	2.94e-08		TRUE	FALSE
225	rs7030732	9	124630006	124620796:124646722	A/C	6.03e-10	TTLL11	TRUE	FALSE
226	rs3861871	9	129424719	129376378:129471897	A/G	1.13e-09	LMX1B	TRUE	FALSE
227	rs113132247	9	131026108	131018639:131069717	A/G	2.07e-08	GOLGA2;SWI5;TRUB2	TRUE	FALSE
228	rs2356376	10	16752483	16721066:16774121	A/G	4.28e-08	RSU1	TRUE	FALSE
229	rs11012732	10	21830104	21690509:22299503	A/G	4.38e-20	RNMTL1P1;U3;CASC10;SKIDA1;MLLT10;DNAJC1;RNU6-1141P	TRUE	FALSE
230	rs34930419	10	33987329	33709876:34094589	C/T	1.49e-09	LINC00838	TRUE	FALSE
231	rs4595495	10	53673286	53673286:53680107	A/G	7.52e-09	PRKG1	TRUE	FALSE
232	rs10822129	10	64846841	64822828:65365385	C/T	2.21e-09	RNU6-543P;NRBF2;JMJD1C;JMJD1C-AS1;REEP3	TRUE	FALSE
233	rs11000948	10	76031721	75867193:76479932	C/T	8.04e-10	VCL;AP3M1;ADK;POLR3DP1	TRUE	FALSE
234	rs17399739	10	87490850	87365803:87608247	A/G	4.34e-08	GRID1;RN7SKP238	TRUE	FALSE
235	rs2450444	10	93010383	92982908:93072016	A/G	1.03e-08	PCGF5	TRUE	FALSE
236	rs2439823	10	99778226	99694970:100034296	A/G	2.92e-19	CRTAC1;R3HCC1L;LOXL4	TRUE	FALSE
237	rs41310284	10	102447647	102447647:102635475	A/C	3.54e-14		TRUE	FALSE
238	rs6585201	10	114768783	114722134:114817527	A/G	4.53e-10	TCF7L2	TRUE	FALSE
239	rs10749233	10	118777998	118606810:118778079	C/G	1.66e-10	ENO4;KIAA1598	TRUE	FALSE
240	rs144814361	10	121410917	121372328:121710488	C/T	2.77e-10	RAD1P1;BAG3;INPP5F;SEC23IP;MIR4682	FALSE	TRUE
241	rs845084	10	125220036	125217896:125256095	A/G	5.5e-13		TRUE	FALSE
242	rs4962424	10	126730214	126582160:126733643	A/T	8.7e-10	ZRANB1;CTBP2	TRUE	FALSE
243	rs2172131	10	133978962	133959835:134037106	C/T	9.6e-12	JAKMIP3;DPYSL4;STK32C	TRUE	FALSE
244	rs6591	11	840363	801776:910259	C/T	2.39e-10	PIDD;RPLP2;PNPLA2;CD151;POLR2L;TSPAN4;CHID1	TRUE	FALSE
245	rs1881505	11	1483177	1482582:1484166	C/T	3.09e-09	BRSK2	TRUE	FALSE
246	rs4929923	11	8639200	8400326:8694830	C/T	3.14e-12	STK33;TRIM66	TRUE	FALSE
247	rs2054117	11	11796897	11740327:11796897	G/T	3.68e-09		TRUE	FALSE
248	rs28711392	11	13349559	13267867:13352405	C/T	1.91e-12	ARNTL	TRUE	FALSE
249	rs6265	11	27679916	27389739:27791178	C/T	8.5e-43	LGR4;LIN7C;BDNF-AS;LINC00678;BDNF	TRUE	FALSE
250	rs491711	11	28742220	28712741:28874997	A/C	5.21e-10		TRUE	FALSE
251	rs7942037	11	30430332	30214914:30435051	C/G	3.65e-11	FSHB;ARL14EP;MPPED2	TRUE	FALSE
252	rs2862996	11	43653833	43599791:43879540	G/T	1.27e-21	MIR670HG;MIR129-2;HSD17B12	TRUE	FALSE
253	rs117243792	11	46041220	46041220:46139679	A/G	4.57e-08	PHF21A	TRUE	FALSE
254	rs7124681	11	47529947	47268310:48012563	A/C	6.15e-29	ACP2;MADD;MYBPC3;SPI1;SLC39A13;PSMC3;RAPSN;CELF1;PTPMT1;NDUFS3;C1QTNF4;FAM180B;MTCH2;AGBL2;FNBP4;NUP160;KBTBD4;PTPRJ	TRUE	FALSE
255	rs34292685	11	64049021	63869836:64487019	C/T	1.31e-08	MACROD1;STIP1;FERMT3;TRPT1;FKBP2;RP11-21A7A.2;FLRT1;VEGFB;PPP1R14B;PLCB3;BAD;GPR137;TEX40;ESRRA;PRDX5;CCDC88B;RPS6KA4;SLC22A12;NRXN2	TRUE	FALSE
256	rs2234458	11	65639374	65217626:66060546	C/T	2.73e-18	NEAT1;MALAT1;SNRPGP19;SCYL1;LTBP3;SSSCA1-AS1;FAM89B;EHBP1L1;OVOL1;SNX32;EFEMP2;FOSL1;C11orf68;CFL1;CTSW;FIBP;PACS1;KLC2;RAB1B;YIF1A;TMEM151A;CNIH2	TRUE	FALSE
257	rs10898330	11	84630335	84613381:84827489	C/T	1.19e-08	DLG2	TRUE	FALSE
258	rs61903695	11	89922417	89920700:89968246	A/G	2.56e-10	NAALAD2;CHORDC1	TRUE	FALSE
259	rs1048932	11	115044850	115001410:115102758	A/C	5.14e-12	ACA59;CADM1	TRUE	FALSE
260	rs7924387	11	118954265	118194647:118958869	A/G	1e-09	CD3D;KMT2A;ARCN1;HYOU1;VPS11;HMBS	TRUE	FALSE
261	rs7117842	11	122534504	122500846:122553139	C/T	2.05e-08	UBASH3B	TRUE	FALSE
262	rs7940866	11	130817579	130714613:130894131	A/T	4.08e-13	SNX19;RN7SL167P	TRUE	FALSE
263	rs2156675	11	133707509	133599939:133856043	A/G	5.03e-15	SPATA19;MIR4697;IGSF9B	TRUE	TRUE
264	rs12806052	11	134518868	134434549:134611807	C/T	3.52e-11		TRUE	FALSE
265	rs55726687	12	991306	875653:1051867	A/G	3.76e-17	WNK1;RAD52	TRUE	FALSE
266	rs10774018	12	2157925	2133967:2161561	C/G	5.91e-11	CACNA1C;CACNA1C-IT2	TRUE	FALSE
267	rs12422552	12	14413931	14405514:14422475	C/G	1.38e-09	RNU6-491P;GNAI2P1	TRUE	FALSE
268	rs10842240	12	24060075	24031006:24068456	C/G	3.27e-08	SOX5	TRUE	FALSE
269	rs28903073	12	40653510	40610864:41001985	A/G	3.63e-11	LRRK2;RNU6-713P;MUC19	FALSE	TRUE
270	rs1458156	12	41887940	41806260:41948196	C/T	1.35e-08	PDZRN4	TRUE	FALSE
271	rs7132908	12	50263148	50169070:50292478	A/G	9.99e-34	LSM6P2;NCKAP5L;BCDIN3D-AS1;BCDIN3D;FAIM2	TRUE	FALSE
272	rs4759228	12	56508409	56358712:56634583	C/G	1.5e-15	PMEL;CDK2;RAB5B;SUOX;IKZF4;RPS26;ERBB3;ESYT1;SMARCC2;RNF41;ANKRD52	TRUE	FALSE
273	rs2362796	12	61287551	61022426:61305005	C/T	4.64e-08		FALSE	FALSE
274	rs111248163	12	64225791	64086743:64310719	G/T	4.76e-08	TMEM5;TMEM5-AS1;PABPC1P4;SRGAP1	FALSE	FALSE
275	rs317687	12	69724909	69622084:69785926	A/T	4.38e-08	CPSF6;LYZ;YEATS4;RN7SL804P	TRUE	FALSE
276	rs61754230	12	72179446	72179446:72179446	C/T	2.09e-10	RAB21	FALSE	FALSE
277	rs704061	12	89771903	89726027:90228900	C/T	4.58e-11	DUSP6;RNA5SP365;MRPL2P1;RNU6-148P	TRUE	FALSE
278	rs55966114	12	97584357	97548018:97981272	C/T	2.07e-08	RMST	TRUE	FALSE
279	rs660879	12	99553815	99436519:99691448	C/T	7.84e-12	ANKS1B;RNA5SP366	TRUE	FALSE
280	rs7138383	12	103724090	103626241:103772777	A/G	3.07e-14	C12orf42	TRUE	FALSE
281	rs73193736	12	108294381	108267858:108488846	A/G	4.69e-11		TRUE	FALSE
282	rs6606686	12	110903380	110513682:111212762	C/G	5.92e-09	C12orf76;IFT81;ATP2A2;RN7SL769P;ANAPC7;ARPC3;GPN3;FAM216A;VPS29;RAD9B;PPTC7;TCTN1;HVCN1;PPP1CC	TRUE	FALSE
283	rs61930810	12	114534672	114363843:114539979	C/T	2.92e-08	RBM19	TRUE	FALSE
284	rs145350287	12	120907309	120846213:120907309	A/T	1.04e-09	COX6A1;GATC;SRSF9	TRUE	FALSE
285	rs147730268	12	123024476	122152255:123913912	G/T	3.38e-17	TMEM120B;BCL7A;MLXIP;LRRC43;CLIP1;DIABLO;ZCCHC8;HCAR1;KNTC1;RPL21P1;RSRC2;HCAR3;CCDC62;VPS37B;HIP1R;CDK2AP1;SETD8;ABCB9;PITPNM2;MPHOSPH9;SBNO1;RILPL2	TRUE	TRUE
286	rs7956959	12	124515574	124503803:124576837	C/T	9.94e-09	FAM101A	FALSE	FALSE
287	rs9579775	13	20616557	20616557:20616557	A/C	8.19e-11	ZMYM2	TRUE	FALSE
288	rs9512696	13	28012527	27957113:28112663	A/G	1.27e-12	LINC01079;RNY1P1;GTF3A;MTIF3;RNU6-63P;LNX2	TRUE	FALSE
289	rs1928496	13	31012904	30989792:31045085	C/T	7.8e-10	LINC01058;UBE2L5P;HMGB1	TRUE	FALSE
290	rs35193668	13	33092929	32996332:33382028	C/T	1.79e-13	N4BP2L1;N4BP2L2;PDS5B	TRUE	FALSE
291	rs4477562	13	54104968	54056553:54831926	C/T	4.84e-14	LINC00558;LINC00458	TRUE	FALSE
292	rs11148421	13	58626188	58250322:59483318	A/G	6.87e-17	PCDH17;RNA5SP30;LINC00374;RNY4P29;CTAGE16P;DNAJA1P1	TRUE	FALSE
293	rs1949204	13	65475834	65425924:65749434	G/T	3.32e-08	LGMNP1	TRUE	FALSE
294	rs1441264	13	79580919	79558885:79594926	A/G	6.35e-16		TRUE	FALSE
295	rs61969510	13	86484025	86322442:86517189	C/T	4.67e-09	SLITRK6	TRUE	FALSE
296	rs1927790	13	96922191	96812779:97062424	C/T	3.08e-12	HS6ST3	TRUE	FALSE
297	rs7331420	13	99236471	99100474:99245866	A/G	2.07e-08	FARP1;STK24;STK24-AS1	TRUE	FALSE
298	rs9522279	13	112221296	111969728:112245769	C/T	1.12e-12	TEX29	TRUE	FALSE
299	rs8015400	14	25930988	25925165:25994917	A/C	4.12e-18		TRUE	FALSE
300	rs9788550	14	29681138	29666318:29777492	C/G	1.87e-14		TRUE	FALSE
301	rs2239647	14	33292743	33282470:33309495	A/C	2.39e-14	AKAP6	TRUE	FALSE
302	rs2933223	14	47358474	46794666:47416511	C/T	4.65e-12	LINC00871;RPL10L;MDGA2	TRUE	FALSE
303	rs8007832	14	56035579	55998651:56166871	C/T	3.94e-08	KTN1-AS1;KTN1	FALSE	FALSE
304	rs217672	14	62361021	62358847:62395873	A/C	2.3e-09		TRUE	FALSE
305	rs2535918	14	73484786	73294544:73714505	C/T	4.62e-10	DPF3;DCAF4;ZFYVE1;RN7SL586P;RBM25;PSEN1;PAPLN	TRUE	FALSE
306	rs7141420	14	79899454	79703248:79977173	C/T	7.04e-19	NRXN3	TRUE	FALSE
307	rs1286138	14	91485445	91324920:91549351	G/T	5.4e-12	RPS6KA5;C14orf159	TRUE	FALSE
308	rs6575340	14	94023972	93699003:94192032	A/G	7.53e-17	UBR7;BTBD7;UNC79;PRIMA1	TRUE	FALSE
309	rs4082793	14	99700080	99667179:99712945	C/T	6.68e-09	BCL11B	TRUE	FALSE
310	rs7161194	14	101529005	101126289:101532752	A/G	1.89e-10	LINC00523;MIR377;MIR412;MIR656	TRUE	FALSE
311	rs3803286	14	103246470	103229494:104188920	A/G	3.32e-15	TRAF3;AMN;MARK3;CKB;TRMT61A;RNU7-160P;KLC1;APOPT1;XRCC3;ZFYVE21;BAG5	TRUE	FALSE
312	rs7183417	15	46586088	46308672:46618157	C/T	1.22e-10		TRUE	FALSE
313	rs11857221	15	47749434	47687791:47911870	A/C	2.53e-08	SEMA6D	TRUE	FALSE
314	rs117632017	15	52260107	52010807:52319696	A/G	2.34e-08	SCG3;LYSMD2;TMOD2;TMOD3;LEO1;MAPK6	TRUE	FALSE
315	rs1877139	15	53457526	53383101:53525202	A/G	3.57e-08		TRUE	FALSE
316	rs56187480	15	63789479	63781143:63795628	A/G	5.02e-09	USP3	TRUE	FALSE
317	rs3087660	15	66797492	66624854:66797492	A/G	3.7e-08	DIS3L;TIPIN;MAP2K1;ZWILCH	TRUE	FALSE
318	rs4776970	15	68080886	67675547:68219974	A/T	2.93e-23	IQCH;IQCH-AS1;C15orf61;MAP2K5;SKOR1;HNRNPA1P5	TRUE	FALSE
319	rs4776614	15	73082468	72970111:73106615	C/G	5.07e-11	HIGD2B;ADPGK-AS1;BBS4;ADPGK	TRUE	FALSE
320	rs35364449	15	74278126	73765586:74333413	C/T	1.05e-11	C15orf60;LOXL1-AS1;LOXL1;STOML1;PML	TRUE	FALSE
321	rs11855853	15	78012618	78001011:78062351	C/T	3.2e-12	LINGO1	TRUE	FALSE
322	rs2870111	15	79403585	79372413:79472522	C/T	1.04e-10	RASGRF1	TRUE	FALSE
323	rs34769775	15	80989172	80978257:81061697	C/T	2.44e-11	ABHD17C;KIAA1199	TRUE	FALSE
324	rs62020775	15	89960286	89925828:89960286	A/T	1.74e-09	LINC00925	TRUE	FALSE
325	rs7498044	15	92573639	92561941:92574918	A/G	9.8e-10	SLCO3A1	TRUE	FALSE
326	rs11633626	15	95271378	95249902:95281673	A/C	8.98e-09		TRUE	FALSE
327	rs56803094	15	99222509	99221888:99240793	A/G	1.04e-10	IGF1R	TRUE	FALSE
328	rs12926311	16	406427	334580:420140	C/G	9.06e-12	PDIA2;AXIN1;MRPL28	TRUE	FALSE
329	rs879620	16	4015729	3691655:4043980	C/T	1.31e-24	DNASE1;TRAP1;ADCY9	TRUE	FALSE
330	rs7193783	16	4949608	4852892:4955867	A/C	5.84e-09	ROGDI;GLYR1;UBN1;PPL	TRUE	FALSE
331	rs8062638	16	9720130	9707265:9739473	A/C	1.89e-09		TRUE	FALSE
332	rs72771049	16	19933511	19706199:20402499	G/T	3.77e-17	C16orf62;KNOP1;IQCK;GPRC5B;GPR139;SNRPEP3;PDILT	TRUE	FALSE
333	rs12923476	16	24798079	24512509:24856775	A/G	2.91e-10	RBBP6;TNRC6A;SLC5A11	TRUE	FALSE
334	rs62037365	16	28868962	28298418:29008079	C/G	8.05e-30	SBK1;NPIPB6;EIF3CL;CLN3;APOBR;IL27;NUPR1;CCDC101;SULT1A2;SULT1A1;NPIPB8;ATXN2L;NPIPB9;TUFM;SH2B1;ATP2A1;RABEP2;CD19;NFATC2IP;SPNS1;LAT	TRUE	FALSE
335	rs4402589	16	29954654	29874935:31378235	G/T	1.82e-31	CDIPT-AS1;SEZ6L2;ASPHD1;KCTD13;TMEM219;TAOK2;INO80E;DOC2A;MAPK3;HIRIP3;C16orf92;FAM57B;ALDOA;PPP4C;TBX6;YPEL3;GDPD3;CORO1A;BOLA2B;TBC1D10B;ZNF771;ITGAL;ZNF768;ZNF747;ZNF689;PRR14;BCL7C;CTF2P;FBXL19-AS1;FBXL19;SETD1A;ZNF629;FBRS;RNU6-416P;SRCAP;PHKG2;RNF40;MIR4519;CTF1;HSD3B7;STX1B;STX4;ZNF668;ZNF646;PRSS53;VKORC1;BCKDK;KAT8;PRSS8;PRSS36;FUS;C16orf98;TRIM72;PYDC1;NDUFA3P6;ITGAM;ITGAX	TRUE	TRUE
336	rs4238749	16	52639234	52536885:52649310	A/C	6.35e-10	TOX3;CASC16	FALSE	FALSE
337	rs11642015	16	53802494	53555390:53914302	C/T	3.54e-214	RPGRIP1L;FTO	TRUE	FALSE
338	rs862320	16	69651866	69030692:70572605	C/T	1.33e-22	HAS3;CHTF8;CIRH1A;RNU6-22P;SNTB2;TMED6;TANGO6;VPS4A;TERF2;CYB5B;NFAT5;WWP2;NQO1;NOB1;CLEC18A;PDXDC2P;PDPR;CLEC18C;EXOSC6;AARS;DDX19B;DDX19A;ST3GAL2;FUK;SF3B3;COG4	TRUE	FALSE
339	rs34679758	16	71995427	71582994:72049799	A/G	3.9e-11	ZNF19;PHLPP2;AP1G1;ATXN1L;IST1;PKD1L3;DHODH	TRUE	FALSE
340	rs756717	16	72996162	72993622:73100308	A/G	3.69e-10	ZFHX3	TRUE	FALSE
341	rs9673839	16	76895693	76873781:76895693	A/G	3.14e-09		TRUE	FALSE
342	rs11150461	16	82448195	82436233:82465966	C/G	1.16e-08		TRUE	FALSE
343	rs4790841	17	1835482	1816762:2220496	C/T	2.2e-18	RTN4RL1;DPH1;HIC1;SMG6;SRR	TRUE	FALSE
344	rs10792	17	5288179	4791695:5340813	A/T	6.67e-10	MINK1;CHRNE;RABEP1;NUP88;RPAIN;C1QBP	TRUE	FALSE
345	rs2242449	17	7095507	7095507:7101292	C/T	1.58e-08	DLG4	TRUE	FALSE
346	rs2285579	17	16046845	15868291:16240507	A/T	1.7e-13	ADORA2B;ZSWIM7;TTC19;NCOR1;PIGL	TRUE	FALSE
347	rs8078135	17	21268583	21122322:21283507	C/T	8.53e-15	C17orf103;MAP2K3;KCNJ12	TRUE	FALSE
348	rs73982435	17	31473455	31447696:31489977	C/T	6.87e-09	ASIC2	TRUE	FALSE
349	rs7226064	17	32237258	32199769:32248969	A/G	1.47e-09	ASIC2	TRUE	FALSE
350	rs34966008	17	34919623	34825861:34995473	C/T	6.74e-16	ZNHIT3;MYO19;PIGW;GGNBP2;DHRS11;MRM1	TRUE	FALSE
351	rs668799	17	40716235	40571284:41167957	C/T	5.51e-10	PTRF;RNU7-97P;ATP6V0A1;PTP4A2P1;COASY;MLX;FAM134C;TUBG1;ATP5LP7;HMGB3P27;TUBG2;PLEKHH3;RNY4P2;SNORA40;AARSD1;PTGES3L-AARSD1;PTGES3L;RUNDC1;RPL27;IFI35;VAT1	TRUE	FALSE
352	rs111327992	17	44126691	43463493:44865603	A/G	3.72e-21	CRHR1;MAPT-AS1;SPPL2C;MAPT;ARHGAP27;PLEKHM1;LRRC37A4P;DND1P1;RPS26P8;CRHR1-IT1;STH;KANSL1;KANSL1-AS1;ARL17B;LRRC37A;NSFP1;ARL17A;LRRC37A2;NSF;RPS7P11;WNT3	TRUE	TRUE
353	rs11079849	17	47090785	46026031:47207658	C/T	3.41e-16	CDK5RAP3;COPZ2;NFE2L1;CBX1;SNX11;SKAP1;TTLL6;CALCOCO2;SUMO2P17;UBE2Z;SNF8;RNU1-42P;GIP;IGF2BP1;Metazoa_SRP;B4GALNT2	TRUE	FALSE
354	rs17745091	17	52938797	52919409:52952776	C/T	2.9e-09		TRUE	FALSE
355	rs6503841	17	56043641	56038719:56176545	G/T	2.32e-09	CUEDC1;VEZF1;SRSF1;DYNLL2	TRUE	FALSE
356	rs78369934	17	61739101	61666687:61968799	C/T	5.46e-10	DCAF7;MAP3K3;CCDC47;CSH1	TRUE	FALSE
357	rs7218014	17	65832016	65771016:66085703	C/T	1.34e-10	RPL17P41;BPTF;C17orf58;KPNA2;LOC732538	TRUE	FALSE
358	rs11150745	17	78757626	78488875:79095629	A/G	5.24e-17	RPL32P31;RPTOR;RPL31P7;BAIAP2;AATK	TRUE	FALSE
359	rs60764613	18	1839911	1811604:1914051	G/T	6.94e-13		TRUE	FALSE
360	rs35761930	18	13182325	13182325:13222597	A/T	3.35e-10	LDLRAD4	TRUE	FALSE
361	rs1788808	18	21090023	21074255:21200467	A/G	3.36e-17	RIOK3;C18orf8;NPC1;ANKRD29	TRUE	FALSE
362	rs16940823	18	22137319	22136195:22205000	A/C	1.78e-08		TRUE	FALSE
363	rs1389067	18	31262552	31216079:31298923	A/G	6.77e-09	ASXL3	TRUE	FALSE
364	rs7237783	18	39605066	39467420:39715794	A/G	3.08e-10	PIK3C3	TRUE	FALSE
365	rs8087199	18	40674041	40665090:40868373	A/G	4.46e-11	RIT2;SYT4	TRUE	TRUE
366	rs16978350	18	42940499	42931432:42970555	G/T	9.55e-09	SLC14A2	TRUE	FALSE
367	rs8087074	18	45923482	45915739:45925320	G/T	9.9e-09	ZBTB7C	TRUE	FALSE
368	rs1833289	18	52528688	52472163:52547057	A/G	2.8e-09	RAB27B	TRUE	FALSE
369	rs784257	18	53397199	53210302:53464917	C/T	4.2e-08	TCF4	TRUE	FALSE
370	rs7243357	18	56883319	56876228:56883866	G/T	4.83e-09	GRP	TRUE	FALSE
371	rs58084604	18	57849429	57676909:58718193	C/T	1.24e-86	SDCCAG3P1;FAM60CP;RNU6-567P;MC4R;RNU4-17P;RPS3AP49;MRPS5P4	TRUE	FALSE
372	rs1373349	18	63282992	63282992:63411042	C/T	3.03e-08	CDH7	TRUE	FALSE
373	rs11666480	19	1856554	1808569:2245622	C/G	1.05e-16	ATP8B3;REXO1;KLF16;ABHD17A;SCAMP4;ADAT3;CSNK1G2;DOT1L;SF3A2	TRUE	FALSE
374	rs72976986	19	4050424	3975487:4120923	A/G	6.88e-15	EEF2;PIAS4;ZBTB7A;MAP2K2	TRUE	FALSE
375	rs10404726	19	18834514	18207397:19744079	C/T	2e-16	IL12RB1;MAST3;PIK3R2;IFI30;MPV17L2;RAB3A;PDE4C;RN7SL513P;PGPEP1;GDF15;CRTC1;KLHL26;COMP;NCAN;HAPLN4;SUGP1;MAU2;GATAD2A;TSSK6;NDUFA13;YJEFN3;CILP2;PBX4;LPAR2;GMIP	TRUE	FALSE
376	rs111640872	19	30290357	30240852:30358243	C/G	1.11e-15	CCNE1	TRUE	FALSE
377	rs11084554	19	31019807	30981639:31051857	A/G	5.06e-11	ZNF536	TRUE	FALSE
378	rs12710011	19	33965816	33935675:34321839	A/G	1.8e-08	PEPD;KCTD15	TRUE	FALSE
379	rs6857	19	45392254	45386467:45428234	C/T	5.44e-15	TOMM40;APOE;APOC1;APOC1P1	TRUE	FALSE
380	rs10423928	19	46182304	46148237:46274553	A/T	3.57e-29	EML2;RN7SL836P;GIPR;SNRPD2;QPCTL;DMPK;FBXO46	TRUE	FALSE
381	rs3810291	19	47569003	47542060:47707427	A/G	2.83e-32	NPAS1;TMEM160;ZC3H4;RN7SL533P;SAE1	TRUE	FALSE
382	rs4545921	19	49646006	49645023:49655174	A/G	2.61e-08	PPFIA3;HRC	TRUE	FALSE
383	rs148108087	19	51781455	51640330:51815081	A/G	3.92e-09	IGLON5	TRUE	FALSE
384	rs1884897	20	6612832	6457172:6637234	A/G	1.1e-16	CASC20	TRUE	FALSE
385	rs6083730	20	25027526	24920310:26273991	A/G	1.18e-09	ACSS1;VSX1;ENTPD6;CST7;APMAP;NINL;RNU6ATAC17P;VN1R108P;MIR663A;ZNF337-AS1	TRUE	FALSE
386	rs6142059	20	32544327	32513699:32729444	C/T	6.22e-11	PIGPP3;RALY;EIF2S2;RPS2P1	TRUE	FALSE
387	rs34417222	20	47450063	47432799:47495794	C/T	6.5e-09	PREX1	TRUE	FALSE
388	rs67844506	20	51103807	50752096:51299985	A/G	1.59e-18	ZFP64	TRUE	FALSE
389	rs55886426	20	62567684	62418012:62567684	C/G	2.87e-08	ZBTB46;ABHD16B;DNAJC5	TRUE	FALSE
390	rs8132491	21	40288577	40288577:40716136	A/G	1.29e-09	PCBP2P1;PSMG1;BRWD1;TIMM9P2;BRWD1-IT1;BRWD1-IT2;BRWD1-AS1;HMGN1	TRUE	FALSE
391	rs2837398	21	41427168	41413744:41448645	A/C	2.29e-09	DSCAM	TRUE	FALSE
392	rs2838005	21	42653468	42619657:42653567	C/T	2.95e-09	BACE2	TRUE	FALSE
393	rs76040172	21	46488959	46437772:46647078	A/G	9.23e-14	SSR4P1;ADARB1;PRED57	TRUE	FALSE
394	rs6001862	22	40681788	40528220:40722745	C/T	3.27e-12	TNRC6B	TRUE	FALSE
395	rs28489620	22	41804716	41489920:42246392	A/G	9.66e-09	EP300;L3MBTL2;CHADL;RANGAP1;TEF;ACO2;XRCC6;NHP2L1;MEI1;CCDC134;SREBF2	TRUE	FALSE
